# Supplementary material for: Long Non-Coding RNA Malat-1 Is Dispensable during Pressure Overload-Induced Cardiac Remodeling and Failure in Mice
Source: PLoS One. 2016 Feb 26;11(2):e0150236. doi: 10.1371/journal.pone.0150236 (PMC4769011; doi:10.1371/journal.pone.0150236)
Supplement: S2 Table — (XLSX) [file pone.0150236.s004.xlsx]

## Sheet: TAC Study
S2 Table: Complete dataset used to generate the graphs.
					Organ weights [mg]					Histology				Echocardiography (d28)			RT-PCR				Splicing ratio
Genotype	Group	Sex	Body weight (at d0)	Tibia length	Heart	Lung	Liver	Spleen	Kidneys (average)	Collagen area [%]	CD45 cells [cells/mm²]	Capillary density [capillaries/mm²]	Cardiomyocyte area [µm²]	LVWT [mm]	LVID [mm]	FS [%]	Nppa/Ppia	Nppb/Ppia	Acta1/Ppia	Malat1/Ppia	Ndrg2 [long/short isoform]	Eif4h [long/short isoform]
WT	Sham	male	24	17.76	99	139	1151	80	153.5	4.88	87.526	2959.09	234.265	0.954	3.467	43.796	0.9	0.77	1.1	1.22064	3.11225	0.525016
WT	Sham	male	24.2	17.96	113	145	1348	75	162.5	1.71	56.141	2918.42	257.534	0.937	3.686	38.208	0.84	0.84	0.66	0.70477	2.74425	0.607085
WT	Sham	female	22.3	18.04	93	144	1071	87	130.5	2.46	67.707	3899.12	221.905	0.932	3.348	42.579	0.63	0.35	0.31	0.6644	2.77748	0.475573
WT	Sham	female	22.4	17.56	101	138	994	73	133.5	2.29	56.283	5757.51	210.843	0.723	3.967	34.768	1.68	0.86	0.76	1.4895	2.83105	0.4373
WT	Sham	male	21.3	17.91	115	151	1357	76	161.5	1.58	55.118	3181.49	256.397	0.831	4.026	34.733	0.89	1.43	0.75	0.79121	3.22581	0.663329
WT	Sham	female	19.9	17.54	88	139	1000	71	119.5	2.14	48.35	3809.6	220.143	0.787	3.72	41.031	0.96	0.88	0.66	1.04434	3.35963	0.490769
WT	Sham	male	20.2	17.95	111	143	1086	81	146	1.63	83.797	3774.77	270.277	0.911	3.994	28.549	2.25	1.79	3.3	1.19069	3.08831	0.568597
WT	Sham	male	21	17.98	118	147	1270	78	169	1.41	55.055	3717.08	240.896	1.159	3.475	49.93	1.03	1.8	1.59	1.48695	3.21968	0.693217
WT	Sham	female	24.7	18.05	98	142	1006	85	140.5	2.25	81.576	5991.34	179.213	0.917	3.721	43.274	0.35	0.27	0.26	0.72061	2.7676	0.516896
WT	Sham	female	25	17.45	95	136	1050	91	125	2.09	58.135	4501.67	183.953	0.764	3.8243	31.1931	0.47	1.01	0.61	0.68689	2.55811	0.404009
WT	TAC	male	19.6	17.45	190	172	890	88	149.5	10.13	129.525	2651.24	409.329	1.313	3.772	20.273	13.11	4.34	11.82	1.04208	1.58604	0.953441
WT	TAC	female	22.6	17.99	153	156	973	140	131	4.28	94.058	3757.84	390.164	1.073	4.388	26.341	13.38	4.29	17.68	0.80797	1.48326	0.56849
WT	TAC	male	22.8	17.73	130	151	1273	73	161.5	3.94	54.131	3786.4	243.198	0.844	3.898	41.669	0.92	1.05	2.8	0.45855	1.71997	0.54957
WT	TAC	male	23.4	17.93	199	279	1332	85	166.5	21.04	131.434	2171.52	444.357	1.061	4.583	10.325	20.15	5.14	24.44	0.77977	1.60972	0.9347
WT	TAC	female	26.3	17.76	185	275	1017	78	124	11.7	88.996	2422	393.245	1.244	3.857	14.366	24.78	5.39	26.74	0.71393	1.41084	0.497768
WT	TAC	male	26.3	17.55	204	143	1129	75	158	2.39	87.31	1429.83	311.3	0.921	5.307	14.966	8.01	2.4	17.95	0.66565	0.976252	0.769295
WT	TAC	male	21.4	17.92	228	432	769	90	142.5	9.76	134.564	2846.07	259.014	1.381	5.05	7.819	20.55	1.97	7.24	0.79943	0.991772	1.13568
WT	TAC	male	20.1	18.15	156	143	1220	86	187	11.36	127.53	3379.47	275.67	1.232	3.489	37.026	3.77	2.25	4.09	0.65494	2.18143	0.772771
WT	TAC	female	20.1	17.93	194	484	847	71	128	8.23	94.24	1955.25	298.343	1.336	4.313	14.86	30.05	5.85	4.73	0.92135	1.24865	1.26335
WT	TAC	female	20.2	17.92	146	147	1029	92	129	1.57	73.212	4076.77	223.493	1.09	3.498	38.881	1.94	4.19	13.58	0.72191	2.06956	0.644417
WT	TAC	female	20.7	17.81	135	169	782	77	132	8.72	82.492	2715.7	356.679	1.313	3.387	27.995	6.05	3.6	10.15	0.85138	1.98167	0.531153
KO	Sham	female	20.4	17.85	107	158	797	95	152.5	2.19	73.38	2494.52	271.983	0.876	4.27823	30.9862	0.61	0.47	0.18	0.00905	3.70277	0.491845
KO	Sham	male	26.3	18.13	141	168	1141	95	212	1.64	49.883	4218.64	262.07	0.825	4.901	35.2	0.59	0.8	0.47	0.00881	3.94456	0.918243
KO	Sham	male	25.6	17.95	117	142	1340	81	164.5	2.28	34.286	3501.05	244.519	0.841	3.73287	34.3324	0.56	0.46	0.66	0.00924	3.85308	0.494812
KO	Sham	male	27.5	17.9	146	160	1071	112	218	1.82	78.887	2279.3	280.478	1.116	4.131	35.487	0.48	0.55	0.68	0.00608	3.91394	0.542097
KO	Sham	female	23.3	18.01	110	156	1063	90	165.5	2.34	55.104	4422.52	189.117	0.865	3.445	42.166	0.56	0.51	0.38	0.00763	n/a	0.484969
KO	Sham	male	24.7	17.09	100	128	988	49	133.5	1.81	34.814	4619.39	211.862	0.843	3.818	32.536	0.82	1.43	0.65	0.00381	n/a	0.564634
KO	Sham	male	22.1	17.42	90	129	987	57	149.5	2.17	51.284	3922.75	219.306	0.887	3.593	40.104	0.7	1.07	0.95	0.00449	3.81652	0.477643
KO	Sham	female	26.6	17.44	95	137	1001	86	123.5	2.04	40.722	3752.1	198.514	0.9	3.549	41.899	1.06	2.08	1.78	0.00596	3.35185	0.470049
KO	Sham	female	21.5	16.65	81	112	882	n/a	103	2.28	35.513	3893.13	189.335	0.884	3.214	40.342	1.01	1.09	1.23	0.00533	2.92674	0.499947
KO	TAC	male	23.7	18.08	212	430	1432	99	177.5	15.94	144.163	2259.56	380.755	1.065	4.27581	14.7588	4.46	3.46	8.63	0.01626	2.08979	1.04066
KO	TAC	male	21.5	17.83	120	153	1347	111	165.5	2.32	50.196	3405.53	242.495	0.846	4.019	37.458	1.71	1.81	2.94	0.00783	4.19805	0.744632
KO	TAC	male	21.6	17.84	165	158	1372	80	171	2.8	45.612	2709.59	330.384	1.3	4.08	31.622	3.61	3.94	30.05	0.00439	2.02433	1.00625
KO	TAC	female	19.1	18.11	176	256	846	143	144	10.08	89.673	2480.55	310.927	1.086	4.294	34.781	23.21	5.93	33.87	0.01326	1.85841	0.958371
KO	TAC	female	20.7	17.67	175	465	924	96	125	12.55	121.609	3358.98	316.195	1.283	4.516	14.351	32.4	4.2	27.25	0.0021	1.49509	0.987669
KO	TAC	male	22.5	17.65	190	366	1228	70	162.5	8.63	84.444	2496.46	319.627	1.216	4.342	12.598	15.37	4.45	14.82	0.00774	1.68483	0.853442
KO	TAC	female	17.8	18.2	146	151	1133	104	151	2.89	52.95	4705.8	190.509	1.09	3.43	42.76	5.14	3.46	8.53	0.00861	1.86528	0.755533
KO	TAC	male	18.9	17.62	176	238	1065	71	142	16.04	140.184	2041.55	263.958	1.221	4.313	19.402	5.19	2.63	9.15	0.02337	1.8196	0.766996
KO	TAC	male	15	17.21	121	120	890	62	122.5	3.16	56.58	3975.84	231.472	1.029	3.803	25.772	1.83	1.59	5.12	0.01541	n/a	0.588571
KO	TAC	female	20.7	17.45	176	207	780	161	155	3.81	47.739	2451.58	295.532	1.177	4.458	25.114	15.09	8.34	34.06	0.00803	2.63827	0.620101
KO	TAC	female	17.5	17.03	113	129	969	84	107.5	2.14	61.795	3119.13	286.2	0.951	3.564	30.977	7.35	3.77	7.93	0.01432	2.10249	0.487374
KO	TAC	female	17.8	17.2	121	129	974	98	116	2.98	73.661	3237.51	242.735	0.902	4.148	22.136	7.52	3.6	15.12	0.00651	2.89275	0.703172

## Sheet: AngII Study
S2 Table: Complete dataset used to generate the graphs.
					Organ weights [mg]					Histology				Echocardiography (d28)
Genotype	Group	Sex	Body weight (at d0)	Tibia length	Heart	Lung	Liver	Spleen	Kidneys (average)	Collagen area [%]	CD45 cells [cells/mm²]	Capillary density [capillaries/mm²]	Cardiomyocyte area [µm²]	LVWT [mm]	LVID [mm]	FS [%]
WT	Sham	female	18.9	17.83	98	151	1190	82	636	0.731702	40.33	3288.31	212.43	0.795	3.661	30.823
WT	Sham	male	26.7	18.1	121	156	1299	69	684	1.24281	30.67	3211.07	196.809	0.83	4.165	33.555
WT	Sham	female	21.6	18.24	111	160	1189	82	635.5	1.51414	47.77	3444.68	232.802	0.869	3.303	40.725
WT	Sham	female	23.5	18.28	101	165	1251	86	668.5	0.87437	63.23	3066.62	178.896	0.719	3.835	45.944
WT	Sham	male	30.8	18.16	150	175	1123	97	610	1.1702	59.6	2408.92	317.816	0.851	4.73	47.431
WT	Sham	female	20.6	17.9	94	151	1045	89	567	1.82114	64.9	4333.81	240.327	0.855	3.574	40.72
WT	Sham	male	27.2	17.85	114	148	1250	71	660.5	0.942099	41.54	2933.9	232.596	0.884	3.877	33.724
WT	Sham	male	28.8	18.34	146	170	1090	106	598	0.551181	65.76	4033.6	217.768	0.772	4.386	36.822
WT	Sham	male	30.5	18.8	144	163	1352	98	725	0.756539	59.49	2632.33	228.69	0.979	4.328	45.553
WT	AngII	male	24.3	18.15	136	169	903	82	492.5	3.69691	71.41	2858.52	293.491	0.81	4.487	28.643
WT	AngII	male	25.9	18.18	133	162	1251	63	657	6.58024	33.01	4174.4	243.471	1.001	3.78	36.328
WT	AngII	female	22.1	18	120	151	1054	76	565	7.50298	29.58	5192.39	209.596	0.857	4.093	23.124
WT	AngII	female	24.4	18.78	148	175	884	112	498	1.0061	40.29	2966.4	272.229	0.928	4.148	27.436
WT	AngII	female	22.3	18.02	115	152	1175	87	631	2.76319	26.4	3114.9	196.361	1.103	3.729	34.381
WT	AngII	female	20.4	17.95	128	169	1171	74	622.5	2.77441	44.29	2909.76	258.988	0.834	4.045	14.035
WT	AngII	female	20.4	17.85	109	159	1123	75	599	7.56973	43.8	3376.86	262.186	1.036	3.181	20.003
WT	AngII	female	22.8	18.22	111	162	1221	83	652	12.4736	56.13	3332.07	390.987	0.921	3.557	24.411
WT	AngII	male	29.8	18.32	162	181	1509	78	793.5	6.88451	78.67	2438.45	309.575	1.026	4.747	31.579
WT	AngII	male	26.7	18.39	130	181	1230	60	645	12.1234	45.27	2419.77	369.516	1.022	3.917	26.001
WT	AngII	male	27	18.16	120	163	1402	68	735	11.8678	91.04	2536.91	252.943	1.219	3.532	27.885
KO	Sham	female	23.7	18.31	102	150	1210	95	652.5	0.774235	75.66	4310.94	167.637	0.712	3.835	38.855
KO	Sham	female	26.2	18.35	109	148	640	111	375.5	1.14028	49.16	2567.91	298.201	0.917	4.026	43.264
KO	Sham	female	22.5	18.06	119	166	951	107	529	0.748827	45.54	3453.99	241.652	0.932	4.242	38.593
KO	Sham	female	20.7	17.88	87	140	836	104	470	0.518263	32.53	3060.88	204.361	0.89	2.722	47.883
KO	Sham	female	21.6	17.81	95	149	939	94	516.5	0.704952	50.4	3501.69	249.405	1.07	3.139	31.881
KO	Sham	female	23.4	18.05	104	156	971	89	530	0.962916	33.72	2985.85	218.177	1.014	3.027	47.339
KO	Sham	female	21.3	17.75	87	141	887	82	484.5	0.976629	61.56	3139.76	198.773	0.701	3.855	35.297
KO	Sham	female	21.3	17.47	97	147	927	101	514	1.15218	19.4	3527.45	236.763	0.654	3.729	33.187
KO	AngII	female	20.7	17.91	113	161	1191	84	637.5	4.84698	57.24	2784.37	316.739	0.914	3.774	29.068
KO	AngII	female	21.9	17.85	144	196	1352	96	724	3.26978	47.79	2765.11	303.288	1.103	4.208	25.167
KO	AngII	female	20.8	17.69	104	156	1155	89	622	12.8614	48.65	4736.13	244.655	1.112	3.849	19.884
KO	AngII	male	28.4	18.29	151	197	1206	79	642.5	8.7172	69.69	2398.09	402.538	1.177	3.754	29.832
KO	AngII	male	25.8	17.94	145	169	823	88	455.5	3.98296	43.57	2616.75	351.247	1.056	4.071	26.114
KO	AngII	male	25	17.86	130	175	764	87	425.5	4.53769	89.93	2925.18	288.054	1.078	3.866	49.659
KO	AngII	female	20.3	17.67	110	148	1031	87	559	4.88154	91.06	3299.24	250.67	1.033	3.631	23.779
KO	AngII	female	21.1	17.99	124	171	733	106	419.5	0.735427	54.8	2331.09	283.512	1.048	4.165	29.509
KO	AngII	male	22.7	17.73	152	216	1060	54	557	21.8606	129.13	3946.5	357.019	0.958	4.764	11.866
KO	AngII	male	23.5	18.37	144	153	1122	75	598.5	10.3028	36.68	2280.76	314.086	1.27	3.413	31.343
